# Supplementary material for: A genome-wide analysis of the lysophosphatidate acyltransferase (LPAAT) gene family in cotton: organization, expression, sequence variation, and association with seed oil content and fiber quality
Source: BMC Genomics. 2017 Mar 1;18:218. doi: 10.1186/s12864-017-3594-9 (PMC5333453; doi:10.1186/s12864-017-3594-9)
Supplement: Additional file 3: Table S1. — Sequences of primers used for studies of GhLPAAT expression. Table S2. Sequences of primers of GhLPAATs to identify single nucleotide polymorphic markers (SNPs) based on single strand conformation polymporphism (SSCP). Table S3. Domain analysis and annotation. Table S4. Oil and protein quantitative trait loci (QTL). Table S5. Identification of putative sequence variation (SNPs) by SOAPsnp in NMGA-062 vs. NMGA-105 database. L indicates SNP only exists in long fiber length line NMGA-062 (fiber length, 32.58 mm) when compared with the sequenced genome sequence of TM-1. S indicates SNP only exists in short fiber length line NMGA-105 (fiber length, 27.06 mm) when compared with the sequenced genome sequence of TM-1. L/S indicates SNP exists in the two lines. Table S6. Identification of putative SNPs by SOAPsnp in Xuzhou 142 vs. Xuzhou 142 fl database. WT indicates SNP only exists in Xuzhou 142 when compared with the sequenced genome sequence of TM-1. fl indicates SNP only exists in Xuzhou 142 fl when compared with the sequenced genome sequence of TM-1. WT/fl indicates SNP exists in the two lines. The polymorphic SSCP marker is shown in red color. (XLSX 26 kb) [file 12864_2017_3594_MOESM3_ESM.xlsx]

## Sheet: Table S1
Table S1 :Sequences of primers used for studies of GhLPAAT expression
Gene identifier	Gene name	Forward primer (5′→3′)	Reverse primer (5′→3′)
Gh_A01G1672	At-Gh1LPAAT2	GGCTCTCAAGTTTCTCCA	TATTGCTGCTGAACTCTC
Gh_A01G1107	At-Gh1LPAAT3	AAATAGGAGGGAAGGACA	TCGGAATAGCCACTGTAA
Gh_A13G0409	At-Gh13LPAAT5	GAAGTTCCAAGTGCGAAA	CGCTGAAAAGCCTCAATA
Gh_D06G0073	Dt-Gh6LPAAT4	CCGAAGAACAACTCTCTA	ATTTCAAGAGGCATAGGG
Gh_A01G0616	At-Gh1LPAATB	CCTGGGTGGCTGATTATA	TCAAAAGGTCAAGTCGGT
Gh_D01G0632	Dt-Gh1LPAATB	GACGACTCCTTCCATTTA	GTCAGCCGTCCAACTATC
Gh_A05G0428	At-Gh5LPAAT1	TCTCTTCCCTCCATTCCC	CTCAAAGTTGCCCGTTTA
Gh_D05G0546	Dt-Gh5LPAAT1	TCTTTCCAGAAGGCACAC	TTTACGACACCCTCCATT
Gh_A06G0884	At-Gh6LPAAT1	GAATGGAGCATATCGTCA	AATGATAGATGGTTTTGAGC
AF024716	Ghhiston3	GAAGCCTCATCGATACCGTC	CTACCACTACCATCATGGC

## Sheet: Table S2
Table S2 :Sequences of primers of GhLPAATs to identify single nucleotide polymorphic markers (SNPs) based on single strand conformation polymporphism (SSCP)
Gene identifier	Primer identifier	Forward primer (5′→3′)	Reverse primer (5′→3′)
Gh_A05G0428	At-Gh5LPAAT1-54	CCCTTTCACCGCTTCCTCTCT	CGTGATCATGCGCCCTTGAAA
	At-Gh5LPAAT1-217	TTTTGGCTCCTCTGTGCG	GCCCCAGCAAGTTCAGAT
	At-Gh5LPAAT1-642	ATTTGCCTTCACATGATGCTC	AGTCCCCATCATAGACATGGC
Gh_D09G1169	Dt-Gh9LPAAT2-171	ATTCGACCACTGTCCAAGAAC	GACAAGGGCATGTTCCTTACC
	Dt-Gh9LPAAT2-681	AGCAGCTCAAGAATATGCAAC	TGCACCACAGAAGATTGTCC
	Dt-Gh9LPAAT2-463	ATCAAAATTCCTGCCGGTCA	GGTTGCATATTCTTGAGCTGC
Gh_D06G0073	Dt-Gh6LPAAT4-127	TGATAAATTAAAACACCGCCC	AGGCCAAAGAAGAAGGATGTT
	Dt-Gh6LPAAT4-211	GCGATATCTCAGCATACACTA	GAGATCCCATAGATACATCCA
	Dt-Gh6LPAAT4-424	CAGAACCGAAGTTGATTGGAT	AGAGCAAGCCATAAAGGATCT
	Dt-Gh6LPAAT4-912	CCAATCAACAACATCCCAACC	ATGTAGAGAGTTGTTCTTCGG
Gh_A13G0409	At-Gh13LPAAT5-939	AGGTTATTTCCCTCTGCATGG	CCGACATGAACCTTCCCATTT
	At-Gh13LPAAT5-891	CGTTGTCCGAAAGGGAAGTAA	GCACTTCTTGATGCTGCTTGT
	At-Gh13LPAAT5-732	TGCTTCCAAAATCAAAGGGTT	AGGGTAACACACCTGATGTGA
	At-Gh13LPAAT5-288	TTACAGCCGAAAAGTAACAGC	GGTACATCCAGTCAACCTCAG
	At-Gh13LPAAT5-342	TTCTGGAGATGATGTTCCTGC	TTCCTTTCCACAGGGATGAAC
Gh_D01G0632	Dt-Gh1LPAATB-209	GAGAGCTTCCTCGAAACAAAA	GCCCAGATGAATGTTGTGACC
	Dt-Gh1LPAATB-245	TGGTCACAACATTCATCTGGG	ATGGGAGATGCATGATTGCAG
	Dt-Gh1LPAATB-455	ACGGAGTTCTCGAATGAAAGA	TGAACTGCCTTTTTCATGGAC
	Dt-Gh1LPAATB-636	AGTCCATGAAAAAGGCAGTTC	ATGCTAGATGAGTGCCTGTTA
	Dt-Gh1LPAATB-781	ATAGAGTCTGGCCTTCCCAT	TTGTCAGCCGTCCAACTA
	Dt-Gh1LPAATB-831	GATAGTTGGACGGCTGACAA	TGTTCTTGGTGTCATCGGTT

## Sheet: Table S3
Table S3 : Domain analysis and annotation
Gene name	GenBank annotation	Conserved domain
LPAAT2-3 group (Box I: NHXXDXD; Box III: FVEGTR)
Ga10LPAAT2	Lysophosphatidic acid acyltransferase, putative	LPLAT_LCLAT1-like
Ga12LPAAT2	Lysophosphatidic acid acyltransferase, putative	LPLAT_LCLAT1-like
Gr2LPAAT2	Lysophosphatidic acid acyltransferase, putative	LPLAT_LCLAT1-like
Gr6LPAAT2	Lysophosphatidic acid acyltransferase, putative	LPLAT_LCLAT1-like
Dt-Gh9LPAAT2	Lysophosphatidic acid acyltransferase, putative	LPLAT_LCLAT1-like
At-Gh9LPAAT2	Lysophosphatidic acid acyltransferase, putative	LPLAT_LCLAT1-like
At-Gh1LPAAT2	Lysophosphatidic acid acyltransferase, putative	LPLAT_LCLAT1-like
At-Gh1LPAAT3	Lysophosphatidic acid acyltransferase, putative	LPLAT_LCLAT1-like
Gr4LPAAT3	Lysophosphatidic acid acyltransferase, putative	LPLAT_LCLAT1-like
Ga4LPAAT3	Lysophosphatidic acid acyltransferase, putative	LPLAT_LCLAT1-like
Ga7LPAAT3	Lysophosphatidic acid acyltransferase, putative	LPLAT_LCLAT1-like
LPAAT4-5 group (Box I: NHXXDXD; Box III: FVEGTR)
Ga4LPAAT4	Lysophosphatidic acid acyltransferase, putative	LPLAT_LCLAT1-like
Ga5LPAAT5	Lysophosphatidic acid acyltransferase, putative	LPLAT_LCLAT1-like
Gr10LPAAT4	Lysophosphatidic acid acyltransferase, putative	LPLAT_LCLAT1-like
Gr13LPAAT5	Lysophosphatidic acid acyltransferase, putative	LPLAT_LCLAT1-like
Dt-Gh6LPAAT4	Lysophosphatidic acid acyltransferase, putative	LPLAT_LCLAT1-like
At-Gh6LPAAT4	Lysophosphatidic acid acyltransferase, putative	LPLAT_LCLAT1-like
At-Gh13LPAAT5	Lysophosphatidic acid acyltransferase, putative	LPLAT_LCLAT1-like
Dt-Gh13LPAAT5	Lysophosphatidic acid acyltransferase, putative	LPLAT_LCLAT1-like
Dt-Gb6LPAAT4	Lysophosphatidic acid acyltransferase, putative	LPLAT_LCLAT2-like
At-Gb6LPAAT4	Lysophosphatidic acid acyltransferase, putative	LPLAT_LCLAT2-like
Dt-Gb13LPAAT5.1	Lysophosphatidic acid acyltransferase, putative	LPLAT_LCLAT2-like
Dt-Gb13LPAAT5	Lysophosphatidic acid acyltransferase, putative	LPLAT_LCLAT2-like
B-type LPAAT group (Box I: NHXSXXD; Box III: FPEGT)
Ga4LPAATB	1-acyl-sn-glycerol-3-phosphate acyltransferase, putative	LPLAT_AGPAT-like
Gr2LPAATB	1-acyl-sn-glycerol-3-phosphate acyltransferase, putative	LPLAT_AGPAT-like
Dt-Gh1LPAATB	1-acyl-sn-glycerol-4-phosphate acyltransferase, putative	LPLAT_AGPAT-like
At-Gh1LPAATB	1-acyl-sn-glycerol-5-phosphate acyltransferase, putative	LPLAT_AGPAT-like
At-Gb1LPAATB	1-acyl-sn-glycerol-6-phosphate acyltransferase, putative	LPLAT_AGPAT-like
Dt-Gb2LPAATB	1-acyl-sn-glycerol-7-phosphate acyltransferase, putative	LPLAT_AGPAT-like
Plastidial LPAAT (Box I: NHQXXXD; Box III: FPEGT)
Ga3LPAAT1	1-acyl-sn-glycerol-3-phosphate acyltransferase, putative	LPLAT_AGPAT-like
Ga11LPAAT1	1-acyl-sn-glycerol-3-phosphate acyltransferase, putative	LPLAT_AGPAT-like
Gr9LPAAT1	1-acyl-sn-glycerol-3-phosphate acyltransferase, putative	LPLAT_AGPAT-like
Gr10LPAAT1	1-acyl-sn-glycerol-3-phosphate acyltransferase, putative	LPLAT_AGPAT-like
At-Gh5LPAAT1	1-acyl-sn-glycerol-4-phosphate acyltransferase, putative	LPLAT_AGPAT-like
Dt-Gh5LPAAT1	1-acyl-sn-glycerol-5-phosphate acyltransferase, putative	LPLAT_AGPAT-like
At-Gh6LPAAT1	1-acyl-sn-glycerol-6-phosphate acyltransferase, putative	LPLAT_AGPAT-like
Dt-Gb5LPAAT1	1-acyl-sn-glycerol-7-phosphate acyltransferase, putative	LPLAT_AGPAT-like
At-Gb6LPAAT1	1-acyl-sn-glycerol-8-phosphate acyltransferase, putative	LPLAT_AGPAT-like
Dt-Gb6LPAAT1	1-acyl-sn-glycerol-9-phosphate acyltransferase, putative	LPLAT_AGPAT-like
Dt-Gh6LPAAT1.1	1-acyl-sn-glycerol-10-phosphate acyltransferase, putative	LPLAT_AGPAT-like

## Sheet: Table S4
Table S4. Oil and protein QTLs
File	QTL	Chromosome	Trait	LOD	R-sq	Left/cM	Right/cM	Marker
upland	qCP01.1	A01/c1	Protein	2.3	5.3	24	31.7	BNL2921, Par019, NAU5411, CIR199
inter	qOil2-C1-1	A01/c1	oil	2.02	7.45	34.7	38.6
inter	qoil2-c5-1	A05/c5	oil	3.37	8.24	0	1.6	NAU1137, CIR224, CIR376, CIR102, CIR364, NAU2029, NAU2001, MUSB1035, BNL3995
inter	qpro1-c5-1	A05/c5	Protein	3.65	9.85	0	1.6
upland	QTLoil7.h	A05/c5	Oil	2.81	7.73	0	20
upland	qpro3-c5-1	A05/c5	Protein	2.23	5.61	91.1	100.3
inter	qPC-5	A05/c5	Protein	3	37.28	98.1	102.1
inter	qpro3-c6-1	A06/c6	Protein	2.6	6.55	0	14.6	CIR298, BNL3359, CIR267, CIR203, BNL2569, CIR291, BNL3955
upland	QTLprotein10.h	A06/c6	Protein	0.71	4.35	0	6.54
upland	QTLprotein11.h	A06/c6	Protein	2.93	6.15	24.22	37.16
upland	qCP06.1	A06/c6	Protein	4.1	11.9	50	64.9
upland	qCO06.1	A06/c6	Oil	3	6.7	51.6	66.6
upland	qOC-9-1	A09/c9	Oil	0	6.99	0	0
upland	qPC-9	A09/c9	Protein	0	6.79	0	0
upland	oil2.y	A13/c13	Oil	2.6	6.04	63.13	69.97	G1125, BNL2449, JESPR153
upland	q CP13.1	A13/c13	Protein	2.3	10.8	74.2	81.6
upland	qCP15.1	D01/c15	Protein	2.8	6.5	17.8	42.8	CIR311, BNL1677, JESPR243, CIR158, BNL3090, JESPR102, BNL1350, BNL1693, MGHES32, JESPR152, BNL2440, MUSS161
upland	QTLoil2.h	D01/c15	Oil	2.96	13.15	49.6	51.21
inter	qPro1-c15-1	D01/c15	Protein	2.63	31.69	65.2	106.4
upland	qCO15.1	D01/c15	Oil	2.2	4.8	80.3	85.5
upland	qCP15.2	D01/c15	Protein	2.2	10.2	113.4	119
upland	qCO15.2	D01/c15	Oil	2.5	11.8	113.4	117.2
upland	qCO18.1	D13/c18	Oil	2.3	3.9	39.9	41.4	MUCS405, CIR277, NAU1215, MUSS603, CIR099, JESPR204, NAU3130, NAU3861, NAU3843
inter	qOil1-c19-1	D05/c19	oil	2.92	7.24	48.8	54.1	CIR212, CIR176, PGH239, NAU5273, BNL3811, CIR168, JESPR204, A1432, CIR255, BNL1671, CIR222, BNL3347
inter	qPro1-c19-1	D05/c19	Protein	2.15	14.11	79.1	89.5
upland	qCO19.1	D05/c19	Oil	2.8	5.6	85.3	91.6
inter	qPro1-c19-2	D05/c19	Protein	5.28	30.52	128.4	137.2
inter	qOil3-c19-1	D05/c19	oil	2.01	13.18	137.2	169.1
upland	qCP23.1	D09/c23	Protein	2.6	7.3	56.2	59.4	BNL3511, BNL3031, BNL1672, CIR283, CIR200
upland	qCO23.1	D09/c24	Oil	2.1	6.1	56.2	68.9
upland	qPC-25	D06/c25	Protein	3	12.41	1.4	6.2	BNL3359, BNL3436, JESPR229, JESPR224, JESPR227
upland	QTLoil1.h	D06/c25	Oil	2.55	10.87	0	6.6
upland	qOC-25	D06/c25	Oil	0	10.07	0	0

## Sheet: Table S5
Table S5 : Identification of putative sequence variation (SNPs) by SOAPsnp in NMGA-062 vs. NMGA-105 database
Gene name	Coordinate	Consensus quality	Reference nucleotide	Consensus nucleotide	L/S
At-Gh5LPAAT1	114069	99	A	C	L/S
Dt-Gh5LPAAT1	1082216	20	G	A	S
At-Gh1LPAAT2	1110809	61	T	C	L
	1110820	99	T	C	L/S
	1110919	99	G	T	L/S
	1110940	99	A	G	L/S
	1111000	99	A	G	L/S
	1111167	99	A	C	L/S
	1111200	99	G	A	L/S
	1111210	84	C	A	L/S
	1115168	43	T	C	L/S
	1115201	20	A	G	S
	1115703	99	T	G	L/S
	1116257	99	T	A	L/S
	1116293	99	T	A	L/S
	1116308	99	C	T	L/S
	1116347	76	C	T	L/S
	1116631	58	G	A	L
	1120737	99	G	A	L/S
	1120746	76	G	A	L/S
Dt-Gh6LPAAT4	5606	99	G	A	L
	5643	99	T	C	L/S
	5663	99	C	G	L/S
	5724	99	T	G	L
At-Gh13LPAAT5	53630	58	A	T	L/S
	53650	99	G	T	L/S
	53906	99	A	T	L/S
	53933	99	T	C	L/S
	53952	99	C	T	L/S
	53960	99	T	C	L/S
	54017	99	A	G	L/S
	54164	99	A	T	L/S
	55243	99	A	T	L/S
	55301	42	T	C	L/S
	55336	99	G	T	L/S
	55345	99	T	A	L/S
	55402	99	C	T	L/S
	55450	99	C	T	L/S
	55706	99	C	T	L/S
	55743	99	C	G	L/S
	55751	99	A	G	L/S
At-Gh1LPAATB	1267967	35	C	T	S
Dt-Gh1LPAATB	504138	20	A	G	L

## Sheet: Table S6
Table S6: Identification of putative SNPs by SOAPsnp in Xuzhou142 vs. Xuzhou142fl database
Gene name	Unigene (Xuzhou142 RNA-Seq database)	Coordinate	Reference nucleotide	Consensus nucleotide	Consensus quality	WT/fl	Primer identifier
At-Gh5LPAAT1/Dt-Gh5LPAAT1/At-Gh6LPAAT1	Unigene0133534	363	C	T	316.77	WT/fl	At-Gh5LPAAT1-217
		439	C	A	339.77	WT/fl
		501	G	T	460.77	WT/fl
		610	C	T	213.77	WT/fl
		725	A	G	76.77	WT/fl
		788	T	A	636.77	WT/fl	At-Gh5LPAAT1-642
		908	G	A	309.77	WT/fl
		968	G	A	270.77	WT/fl
		1049	T	C	43.77	WT/fl
		1143	A	G	70.77	WT/fl
		1187	T	C	79.77	WT/fl
		1286	G	A	324.77	WT/fl
		1384	T	G	298.77	WT/fl
		1392	T	G	85.77	WT/fl
		1609	A	T	799.77	WT/fl
		191	G	A	158.77	WT	At-Gh5LPAAT1-54
Dt-Gh9LPAAT2	Unigene0015329	491	A	G	1288.77	WT/fl	Dt-Gh9LPAAT2-171
		515	A	T	1584.77	WT/fl
		783	A	C	4020.77	WT/fl	Dt-Gh9LPAAT2-463
		947	G	A	2460.77	WT/fl
		950	C	T	2466.77	WT/fl
		980	C	T	1646.77	WT/fl
		1001	C	T	204.77	fl	Dt-Gh9LPAAT2-681
		1040	T	G	3756.77	WT/fl
		1814	T	C	2694.77	WT/fl
Dt-Gh6LPAAT4/At-Gh6LPAAT4	Unigene0030458	307	A	C	137.77	WT/fl	Dt-Gh6LPAAT4-912
		319	C	T	79.77	WT/fl
		658	A	G	88.77	WT/fl
	Unigene0030457	75	A	G	233.77	WT/fl
		127	G	A	282.77	WT/fl	Dt-Gh6LPAAT4-127
		211	A	G	61.77	WT/fl	Dt-Gh6LPAAT4-211
		220	A	C	61.77	WT/fl
		326	A	G	56.77	WT/fl
		359	G	A	60.77	WT/fl
		424	C	T	110.77	WT/fl	Dt-Gh6LPAAT4-424
		541	G	A	71.77	WT/fl
		562	C	G	40.77	WT/fl
At-Gh13LPAAT5	Unigene0072456	302	G	C	1122.77	WT/fl
		339	G	A	528.77	WT/fl
		389	T	A	522.77	WT/fl
		445	A	C	503.77	WT/fl
		472	T	A	2352.77	WT/fl
		802	A	T	3029.77	WT/fl
		948	G	T	332.77	WT/fl
		950	C	T	332.77	WT/fl
		988	A	T	331.77	WT/fl
		1135	T	C	752.77	WT/fl
		1192	A	G	513.77	WT/fl	At-Gh13LPAAT5-342
		1219	G	A	678.77	WT/fl
		1246	A	T	533.77	WT/fl	At-Gh13LPAAT5-288
		1570	C	T	592.85	WT/fl
		595	G	A	27.77	WT	At-Gh13LPAAT5-939
		643	G	A	56.77	WT	At-Gh13LPAAT5-891
		802	A	T	2468.77	WT/fl	At-Gh13LPAAT5-732
Dt-Gh1LPAATB	Unigene0035810	401	C	T	92.77	WT/fl	Dt-Gh1LPAATB-245
		439	A	G	65.77	WT/fl
		612	T	C	56.77	WT/fl	Dt-Gh1LPAATB-455
		685	T	C	85.77	fl
		792	G	A	41.77	fl	Dt-Gh1LPAATB-636
		937	G	T	150.77	fl	Dt-Gh1LPAATB-781
		987	C	G	102.77	WT/fl	Dt-Gh1LPAATB-831
		365	T	A	77.77	WT	Dt-Gh1LPAATB-209
		1143	A	G	25.78	WT/fl
WT indicates SNP only exists in Xuzhou142 when compared with the sequenced TM-1 genome.
fl indacates SNP only exists in Xuzhou142flwhen cmpared with the sequenced TM-1 genome.
WT/fl indacates SNP exists between the two lines.
The polymorphic SSCP marker is shown in red color
